# Supplementary material for: α-Pheromone Precursor Protein Foc4-PP1 Is Essential for the Full Virulence of Fusarium oxysporum f. sp. cubense Tropical Race 4
Source: J Fungi (Basel). 2023 Mar 16;9(3):365. doi: 10.3390/jof9030365 (PMC10057649; doi:10.3390/jof9030365)
Supplement: Supplementary file 1 [file jof-09-00365-s001.zip]

Archive with 1 entries (1 files):
- jof-2261639-supplementary.pdf
